# Supplementary material for: Recycling fossil infrastructure for cleaner energy transitions
Source: Nat Commun. 2026 Mar 15;17:4003. doi: 10.1038/s41467-026-70777-6 (PMC13136374; doi:10.1038/s41467-026-70777-6)
Supplement: Supplementary file 4 — Source Data [file 41467_2026_70777_MOESM4_ESM.xlsx]

## Sheet: Fig.2
Material	Median stock [Mt]	Median demand [Mt]	Production [Mt]
Rubber	1.67365		29.7
Cr	0.00938078		41
Wood	626.203		1065.6
PE	19.4093		105.279
Pitch	3.30206
Epoxy resin	0.046662		3.6
Concrete	2021.94	6931.53	3000
Ceramic	0.0404982
Ni	0.0604165	1.61305	3.6
Co	0.00692587		0.1969
Act. bentonite	24.4044		18
Lignite	0.239498		638.5
PVC	0.0197097		50.8381
Sand	1671.06		50000
Si	0.000813793	8.66598	3.8
Barite	325.653		8.5
Zn	0.0241535		12
Cu	10.0442	31.8015	27
Fe	0.998817		1300
Steel	1343.42	925.708	1900
Al	7.69424	90.9401	68
Stone wool	10.4602		10

## Sheet: Fig.3a
Country	Steel median [kg]
China	1.63927e+11
Saudi Arabia	1.5513e+11
Russia	1.52315e+11
United States	1.49595e+11
Iran	9.41728e+10
India	5.11639e+10
Iraq	4.21809e+10
Algeria	4.21545e+10
Russian Federation	3.68645e+10
Kazakhstan	2.3379e+10
Libya	2.31657e+10
Kuwait	2.21994e+10
Indonesia	2.19829e+10
United Arab Emirates	2.06641e+10
Canada	1.82831e+10
Australia	1.41366e+10
Mexico	1.28535e+10
Egypt	1.21269e+10
Germany	1.11663e+10
Ukraine	1.11522e+10
Japan	1.01724e+10
Poland	9.95582e+09
Oman	8.69057e+09
Argentina	8.08079e+09
United Kingdom	7.33577e+09
Brazil	6.42046e+09
Venezuela	6.35825e+09
Thailand	6.01717e+09
Italy	5.8019e+09
Türkiye	5.7014e+09
Ecuador	5.43229e+09
Pakistan	5.20761e+09
Azerbaijan	4.93391e+09
South Africa	4.7852e+09
Iran, Islamic Republic of	4.54852e+09
Uzbekistan	4.15682e+09
Spain	4.12662e+09
Qatar	3.88759e+09
Kuwait-Saudi Arabia	3.85816e+09
France	3.83572e+09
Netherlands	3.64673e+09
Norway	3.61397e+09
Colombia	2.81703e+09
Nigeria	2.81597e+09
Chile	2.68213e+09
Turkmenistan	2.46358e+09
Philippines	2.45208e+09
Bangladesh	2.4337e+09
Brunei	2.1999e+09
South Sudan	2.10743e+09
Vietnam	2.07178e+09
Belarus	2.05343e+09
Bahrain	1.99426e+09
Israel	1.84069e+09
Romania	1.75942e+09
South Korea	1.71586e+09
Turkey	1.63446e+09
Bulgaria	1.57559e+09
Malaysia	1.54782e+09
Taiwan	1.45633e+09
Bolivia, Plurinational State of	1.43396e+09
Tunisia	1.34166e+09
Myanmar	1.28506e+09
Greece	1.2828e+09
Venezuela, Bolivarian Republic of	1.20157e+09
North Korea	1.14499e+09
Peru	1.13749e+09
Czech Republic	1.12925e+09
Hungary	1.064e+09
Austria	1.03696e+09
Moldova	9.49364e+08
Finland	9.40622e+08
Hong Kong	9.02559e+08
Georgia	8.84277e+08
Syria	8.50903e+08
Serbia	8.08595e+08
Iran-Iraq	7.94543e+08
Ghana	7.93019e+08
Ireland	7.65985e+08
Jordan	7.22605e+08
Slovakia	7.14848e+08
Belgium	6.84398e+08
Denmark	6.80235e+08
Singapore	6.34862e+08
Angola	6.31028e+08
New Zealand	6.21614e+08
Croatia	6.17201e+08
Republic of the Congo	6.01589e+08
Cambodia	5.96319e+08
Morocco	5.71539e+08
Sweden	5.66549e+08
Portugal	5.5104e+08
Dominican Republic	5.47467e+08
Zimbabwe	5.19319e+08
Kyrgyzstan	5.18291e+08
Sudan	5.12903e+08
Lithuania	4.38971e+08
Bolivia	4.37807e+08
Czechia	4.33621e+08
Chad	4.28982e+08
Guatemala	4.24616e+08
Botswana	4.2195e+08
Trinidad and Tobago	4.01704e+08
Latvia	3.74938e+08
Slovenia	3.70904e+08
Armenia	3.6615e+08
Albania	3.42837e+08
Zambia	3.05856e+08
Lebanon	3.00627e+08
Estonia	2.98415e+08
Cuba	2.86477e+08
Bosnia and Herzegovina	2.83584e+08
Papua New Guinea	2.75188e+08
Mozambique	2.71171e+08
Syrian Arab Republic	2.70713e+08
Uruguay	2.69283e+08
Laos	2.67419e+08
Tanzania, United Republic of	2.66845e+08
Côte d'Ivoire	2.66023e+08
Tajikistan	2.49509e+08
Taiwan, Province of China	2.37487e+08
Senegal	2.07918e+08
Yemen	2.04e+08
Panama	1.99146e+08
Viet Nam	1.74196e+08
Cameroon	1.54776e+08
North Macedonia	1.52004e+08
Mongolia	1.48362e+08
Cyprus	1.47134e+08
Switzerland	1.35261e+08
Honduras	1.35069e+08
Gabon	1.28925e+08
Tanzania	1.08591e+08
Sri Lanka	9.9561e+07
Mauritius	9.80402e+07
Kosovo	9.4622e+07
Malta	8.38318e+07
Benin	7.59572e+07
Eswatini	7.49328e+07
Madagascar	7.25563e+07
Jamaica	7.04545e+07
Isle of Man	6.44864e+07
Saudi Arabia-Bahrain	6.10931e+07
Namibia	6.03324e+07
Timor-Leste	5.78661e+07
Brunei Darussalam	5.4618e+07
Afghanistan	5.40355e+07
Guadeloupe	5.30652e+07
Åland Islands	4.63054e+07
Costa Rica	4.32933e+07
Luxembourg	4.20115e+07
Moldova, Republic of	4.09265e+07
Equatorial Guinea	4.07988e+07
Kenya	4.03961e+07
El Salvador	3.99431e+07
Aruba	3.75878e+07
Central African Republic	3.28654e+07
Nicaragua	3.20395e+07
Togo	3.1969e+07
Sierra Leone	3.13877e+07
Bahamas	2.92924e+07
Palestine	2.71252e+07
Palestine, State of	2.66765e+07
Martinique	2.31325e+07
China-Japan	1.96549e+07
Macao	1.95812e+07
Mali	1.92565e+07
Mauritania	1.74138e+07
Montenegro	1.70875e+07
Réunion	1.56981e+07
New Caledonia	1.53693e+07
Bermuda	1.49962e+07
Niger	1.48491e+07
Uganda	1.35106e+07
Burkina Faso	1.18665e+07
French Guiana	1.07728e+07
Maldives	9.68758e+06
Suriname	9.0071e+06
Congo	8.1821e+06
Djibouti	7.72037e+06
Malawi	7.7095e+06
Saudi Arabia-Iran	7.21523e+06
Eritrea	6.29067e+06
Rwanda	5.46245e+06
Korea, Republic of	5.41023e+06
Western Sahara	5.14691e+06
Somalia	4.64652e+06
Antigua and Barbuda	4.48701e+06
Barbados	4.28909e+06
Seychelles	4.14612e+06
Guinea	3.86018e+06
Ethiopia	3.53155e+06
Cayman Islands	2.83795e+06
Liechtenstein	2.5703e+06
Vietnam-Malaysia	2.19634e+06
United Arab Emirates-Iran	1.70854e+06
San Marino	878722
Bhutan	736158
Nepal	262370
Guyana	0

## Sheet: Fig.3b
year	Ionising radiation	Water depletion	Land use	Ozone depletion	Biodiversity loss	Marine eutrophication	Global warming potential 100a	Particulate matter	Metal depletion
2025	1.23233	1.07604	0.558796	0.564089	0.396793	0.385081	0.39487	0.280696	0.0843539
2030	1.23172	1.07109	0.566779	0.519372	0.369545	0.344747	0.364291	0.260853	0.0840602
2035	1.20969	1.06554	0.603472	0.476838	0.346273	0.311394	0.335778	0.246364	0.083684
2040	1.18256	1.06059	0.651387	0.434389	0.324887	0.285534	0.307282	0.234066	0.0832403
2045	1.15413	1.05608	0.693084	0.39718	0.306611	0.272294	0.28096	0.223173	0.0829537
2050	1.13714	1.05257	0.720951	0.371894	0.294313	0.264845	0.261344	0.215583	0.0831051

## Sheet: Fig.3c
Country	Cu median [kg]
United States	1.99126e+09
China	1.26213e+09
India	7.84749e+08
Russia	5.49011e+08
Iran	3.56518e+08
Indonesia	3.40839e+08
Saudi Arabia	2.77775e+08
Japan	2.15681e+08
Egypt	2.04235e+08
Iraq	1.76755e+08
Australia	1.42898e+08
Germany	1.40731e+08
United Arab Emirates	1.30857e+08
Poland	1.1521e+08
Ukraine	1.14641e+08
Algeria	1.07857e+08
Thailand	1.07617e+08
Argentina	9.60856e+07
Italy	9.1524e+07
Mexico	8.35402e+07
Pakistan	8.26165e+07
Kuwait	7.37311e+07
Canada	7.29237e+07
Venezuela	6.93543e+07
South Africa	6.74602e+07
Libya	6.39694e+07
Oman	6.36955e+07
Kazakhstan	6.3205e+07
Türkiye	5.55039e+07
Uzbekistan	5.37345e+07
United Kingdom	4.97684e+07
South Korea	4.53708e+07
Bangladesh	4.53302e+07
Chile	4.49452e+07
Belarus	4.22571e+07
Israel	4.21971e+07
Nigeria	4.19423e+07
Brazil	4.11106e+07
Spain	4.09717e+07
Philippines	3.90528e+07
Vietnam	3.87394e+07
Taiwan	3.08907e+07
Colombia	3.03932e+07
Turkmenistan	2.59528e+07
Azerbaijan	2.46263e+07
Syria	2.4438e+07
Malaysia	2.38082e+07
Czech Republic	2.36982e+07
France	2.36826e+07
Turkey	2.30034e+07
Netherlands	2.2474e+07
Tunisia	2.15144e+07
Hong Kong	2.06388e+07
Peru	1.99612e+07
Singapore	1.94651e+07
Romania	1.88013e+07
Greece	1.83675e+07
Serbia	1.65927e+07
Ghana	1.62939e+07
Bulgaria	1.62027e+07
Jordan	1.55842e+07
Moldova	1.51729e+07
North Korea	1.48961e+07
Dominican Republic	1.32129e+07
Finland	1.20686e+07
Ireland	1.06761e+07
Qatar	1.06233e+07
Armenia	1.01585e+07
Cambodia	9.38094e+06
Myanmar	8.99423e+06
Georgia	8.68269e+06
Belgium	8.67463e+06
Austria	8.4308e+06
Lebanon	8.20919e+06
Laos	7.81225e+06
Zimbabwe	7.07485e+06
Côte d'Ivoire	6.38888e+06
Sudan	6.30501e+06
Hungary	6.24554e+06
Slovakia	6.18369e+06
Cuba	6.13591e+06
Kyrgyzstan	6.13008e+06
Croatia	6.08502e+06
Portugal	6.07447e+06
New Zealand	5.68754e+06
Denmark	5.54999e+06
Uruguay	5.51006e+06
Morocco	5.44187e+06
Botswana	5.26719e+06
Sweden	4.94869e+06
Trinidad and Tobago	4.92522e+06
Bahrain	4.8549e+06
Senegal	4.79067e+06
Angola	4.37808e+06
Tajikistan	4.02856e+06
Yemen	3.89998e+06
Mongolia	3.77109e+06
Slovenia	3.62242e+06
Guatemala	3.5732e+06
Bosnia and Herzegovina	3.46473e+06
Mozambique	3.41713e+06
Cyprus	3.29546e+06
Ecuador	2.95064e+06
North Macedonia	2.925e+06
Kosovo	2.76408e+06
Panama	2.7253e+06
Honduras	2.63841e+06
Sri Lanka	2.60587e+06
Zambia	2.5879e+06
Gabon	2.58215e+06
Lithuania	2.4119e+06
Republic of the Congo	2.24931e+06
Jamaica	1.93871e+06
Bolivia	1.55002e+06
Brunei	1.5248e+06
Estonia	1.45257e+06
Malta	1.34398e+06
Mauritius	1.31415e+06
Latvia	1.22934e+06
Cameroon	1.13341e+06
Aruba	1.09436e+06
Madagascar	1.06709e+06
Togo	930768
Sierra Leone	913845
El Salvador	906975
Guadeloupe	872822
Kenya	853857
Bahamas	823185
Namibia	808710
Palestine	789742
Afghanistan	738120
Benin	718666
Albania	704349
Nicaragua	677223
Equatorial Guinea	648640
Norway	595895
Montenegro	506473
Martinique	488954
Macao	436447
Tanzania	405064
Bermuda	403534
Mauritania	397932
Timor-Leste	385301
Mali	383790
Niger	341456
Réunion	331812
New Caledonia	324862
Costa Rica	306276
Uganda	285576
Maldives	282051
Burkina Faso	250823
Papua New Guinea	244293
Rwanda	235869
French Guiana	227705
Antigua and Barbuda	193750
Suriname	190384
Djibouti	163186
Eritrea	132967
South Sudan	128434
Western Sahara	108791
Isle of Man	98392.1
Somalia	98214
Barbados	90659
Chad	90659
Seychelles	87637.1
Guinea	81593.1
Central African Republic	75549.2
Switzerland	62201.9
Cayman Islands	59986.1
Malawi	33792.5
Bhutan	30733.8
Ethiopia	12110.1
Eswatini	2422.03
Nepal	1206.19
Russian Federation	450.081
Bolivia, Plurinational State of	395.454
Venezuela, Bolivarian Republic of	374.194
Saudi Arabia-Bahrain	270.551
Kuwait-Saudi Arabia	166.934
Czechia	33.522
Saudi Arabia-Iran	31.9527
China-Japan	19.8244
United Arab Emirates-Iran	7.56626
Vietnam-Malaysia	2.21528
Brunei Darussalam	0
Congo	0
Guyana	0
Iran, Islamic Republic of	0
Iran-Iraq	0
Korea, Republic of	0
Liechtenstein	0
Luxembourg	0
Moldova, Republic of	0
Palestine, State of	0
San Marino	0
Syrian Arab Republic	0
Taiwan, Province of China	0
Tanzania, United Republic of	0
Viet Nam	0
Åland Islands	0

## Sheet: Fig.3d
year	Ionising radiation	Water depletion	Land use	Ozone depletion	Biodiversity loss	Marine eutrophication	Global warming potential 100a	Particulate matter	Metal depletion
2025	0.057934	0.052271	0.015084	0.003036	0.009982	0.019257	0.06056	0.005618	0.000395
2030	0.056873	0.050776	0.014374	0.002578	0.008984	0.017215	0.058158	0.005181	0.000349
2035	0.05559	0.049435	0.014034	0.002216	0.008164	0.015636	0.055927	0.004854	0.000314
2040	0.054114	0.048026	0.014062	0.001931	0.007439	0.014309	0.053734	0.004579	0.000285
2045	0.052217	0.046639	0.014122	0.001684	0.00679	0.01318	0.05151	0.004333	0.00026
2050	0.050323	0.045362	0.014092	0.001504	0.006277	0.01228	0.049243	0.004147	0.000238

## Sheet: Fig.4a
year	Climate change (HH) [tn USD 2023]	Human toxicity (HH) [tn USD 2023]	Natural resources [tn USD 2023]	Particulate matter formation (HH) [tn USD 2023]	Other [tn USD 2023]
2025	0.51966	1.94061	0.427051	0.964304	0.249233
2030	0.59688	2.21911	0.437512	1.09795	0.26482
2035	0.677641	2.51418	0.44866	1.24059	0.280173
2040	0.758879	2.81542	0.460773	1.38629	0.29512
2045	0.844383	3.13955	0.473773	1.5441	0.310187
2050	0.93173	3.48568	0.487205	1.71303	0.325104

## Sheet: Fig.4b
	reinforcing steel	low-alloyed steel	chromium steel	copper, cathode
prod. cost primary [USD 2023/kg]	0.808741	0.808812	0.824061	6.34916
ext. cost primary [USD 2023/kg]	3.24555	3.66437	7.5319	91.3412
prod. cost secondary [USD 2023/kg]	0.805975	0.767381	0.772113	2.66148
ext. cost secondary [USD 2023/kg]	0.972174	0.972174	0.897432	0.603584

## Sheet: Fig.5a
kt CO2eq / MWp	Transport	Road	Plastic	Other	Lead	Iron	Glass	Electricity	Electronics	Concrete	Cell	Steel (primary replacement)	Steel (Al replacement)	Steel	Aluminium	Copper
Wind, onshore, primary	0	0.023356	0.114533	0.016464	0	0.0372391	0	0.0491798	0.00313264	0.226839	0	0	0	0.336877	0.00145155	0.0928158
Wind, offshore, primary	0	0	0.186405	0.0193891	0.00433382	0.0220632	0	0.0167762	0	0.129176	0	0	0	0.403163	0.00416981	0.0254599
PV, slanted-roof, primary	0	0	0.0343594	0.0438992	0	0	0.0497491	0.0179259	0.0921389	0	0.393481	0	0	0.0412329	0.255079	0.0715421
PV, open-ground, primary	0.00933188	0	0.009367	0.024103	0	0	0.0453467	0.00863534	0.00838948	0.000822991	0.180223	0	0	0.102313	0.226619	0.0153955
Wind, onshore, secondary	0	0.023356	0.115212	0.0150705	0	0.0372391	0	0.0491798	0.00313264	0.226839	0	0.142033	0	0	0.00145155	0.0108328
Wind, offshore, secondary	0	0	0.186405	0.0198163	0.00433382	0.0220632	0	0.0167762	0	0.129176	0	0.152661	0	0	0.00416981	0.0021481
PV, slanted-roof, secondary	0	0	0.0343594	0.0424298	0	0	0.0497491	0.0179259	0.0929939	0	0.393481	0.0303225	0.0176032	0	0.0423024	0.0307325
PV, open-ground, secondary	0.0204287	0	0.0108414	0.0193167	0	0	0.0453467	0.00863534	0.00838948	0.000668282	0.180223	0.0578532	0.014109	0	0.0119838	0.00555236

## Sheet: Fig.5b
million USD 2023 / MWp	Transport	Road	Plastic	Other	Lead	Iron	Glass	Electricity	Electronics	Concrete	Cell	Steel (primary replacement)	Steel (Al replacement)	Steel	Aluminium	Copper
Wind, onshore, primary	0	0.0285914	0.0891004	0.0267665	0	0.140076	0	0.0392597	0.00635462	0.169038	0	0	0	0.530077	0	0.951094
Wind, offshore, primary	0	0	0.141397	0.0244798	0.027341	0.0829916	0.00162785	0.0133923	0	0.0855718	0	0	0	0.638557	0.00453844	0.25907
PV, slanted-roof, primary	0	0	0.0349067	0.0580518	0	0	0.0477925	0.00878613	0.154743	0	0.294039	0	0	0.108224	0.278941	0.784096
PV, open-ground, primary	0.0103287	0	0.0187116	0.143196	0	0	0.0447736	0.00677419	0.0169869	0	0.166747	0	0	0.226011	0.24846	0.181821
Wind, onshore, secondary	0	0.0285914	0.0948037	0.017952	0	0.140076	0	0.0392597	0.00635462	0.169038	0	0.165057	0	0	0.00157987	0.0591622
Wind, offshore, secondary	0	0	0.142346	0.0221499	0.027341	0.0829916	0.00162785	0.0133923	0	0.0855718	0	0.190808	0	0	0.00453844	0.0114779
PV, slanted-roof, secondary	0.00113679	0	0.0352582	0.051024	0	0	0.0477925	0.0100018	0.154743	0	0.294039	0.06028	0.0349945	0	0.0526923	0.340109
PV, open-ground, secondary	0.0224206	0	0.0187116	0.141174	0	0	0.0447736	0.00677419	0.0169869	0	0.166747	0.104104	0.0253884	0	0.0184812	0.063955

## Sheet: Table1
Technology	Capacity potential		SSP2-NPi 2050	Climate goal	Unit
	Steel	Copper
Open-ground solar PV	24.4	3	9.6	[8.5, 14.0]	TWp
Rooftop solar PV	45.1	1	9.6	[8.5, 14.0]	TWp
Onshore wind	10	3.7	5.1	[6.0, 8.1]	TWp
Offshore wind	8.8	1	5.1	[6.0, 8.1]	TWp
Electrolyzers	[31.2, 123.4]	[16.3, 28.7]	-	-	TWe
Transmission network	1590000000	3480000	-	-	km

[truncated: 8 more sheets: Fig.S18+S19+S23+S24, Fig.S20, Fig.S21, Fig.S22, Fig.S25, Fig.S26+S27, Fig.S21a, Fig.S21b]
